# Supplementary material for: Impact of COVID-19 Pandemic on Thyroid Surgery in a University Hospital in South Korea
Source: Cancers (Basel). 2022 Sep 5;14(17):4338. doi: 10.3390/cancers14174338 (PMC9454546; doi:10.3390/cancers14174338)
Supplement: Supplementary file 1 [file cancers-14-04338-s001.zip]

Archive with 1 entries (1 files):
- cancers-1845983-supplementary.pdf
